# Supplementary material for: Onchocerca volvulus and epilepsy: A comprehensive review using the Bradford Hill criteria for causation
Source: PLoS Negl Trop Dis. 2021 Jan 7;15(1):e0008965. doi: 10.1371/journal.pntd.0008965 (PMC7790236; doi:10.1371/journal.pntd.0008965)
Supplement: S2 Table — (XLSX) [file pntd.0008965.s002.xlsx]

## Sheet: PubMed search for BH paper
LITERATURE RETRIEVED VIA PUBMED SEARCH							LITERATURE RETRIEVED VIA MANUAL SEARCH
Title	PMID	Authors	Publication Year	Included	Reason for exclusion		Title	Authors / year	Included	Data source	Journal
[Onchocerciasis and epilepsy. Epidemiological survey in Mali].	11100441	Farnarier G, Diop S, Coulibaly B, Arborio S, Dabo A, Diakite M, Traore S, Banou A, Nimaga K, Vaz T, Doumbo O.	2000	Yes	NA		Onchocercoseund epilepsie -Eine Fallkontrol studie in der landlichen Regiion Sanaga-Maritime in Kamerun	Kohler M, 2009	Yes	MD Thesis	NA
A Second Population-Based Cohort Study in Cameroon Confirms the Temporal Relationship Between Onchocerciasis and Epilepsy	32587878	Chesnais CB, Bizet C, Campillo JT, Njamnshi WY, Bopda J, Nwane P, Pion SD, Njamnshi AK, Boussinesq M.	2020	Yes	NA		Contribution à l'étude de l'association onchocercose épilepsie. Résultats préliminaires d'une enquête neuroépidémiologiqueà Agbogbome	Gbenou HD, 1995	Yes	MD Thesis	NA
An Epidemiologic Investigation of Potential Risk Factors for Nodding Syndrome in Kitgum District, Uganda.	23823012	Foltz JL, Makumbi I, Sejvar JJ, Malimbo M, Ndyomugyenyi R, Atai-Omoruto AD, Alexander LN, Abang B, Melstrom P, Kakooza AM, Olara D, Downing RG, Nutman TB, Dowell SF, Lwamafa DK.	2013	Yes	NA		A West African epilepsy focus	Gerrits C, 1983	Yes	Published paper	Lancet. 1983 Feb 12;1(8320):358.doi: 10.1016/s0140-6736(83)91663-x
Association between onchocerciasis and epilepsy in the Itwara hyperendemic focus, West Uganda: controlling for time and intensity of exposure.	21813839	Kaiser C, Rubaale T, Tukesiga E, Kipp W, Kabagambe G, Ojony JO, Asaba G.	2011	Yes	NA		Onchocerciasis and epilepsy in the North West Region of Central African Republic	Druet Cabanac et al, 1998	Yes	Published paper	Afric J Neurol Sci. 1998;17(2)
Baseline characterization of epilepsy in an onchocerciasis endemic area of the Democratic Republic of Congo.	30468846	Burfeind KG, Kashama JK, Bora BK, Murchison CF, Ramos-Crawford AL, Nseka MT, Kunyu SB, Okitundu DL, Mashukano NL, Banea JM, Boivin Michael J, Mwanza JK, Mumba D, Tshala-Katumbay DD.	2019	Yes	NA		Improvement in seizures after ivermectin	Kipp et al, 1992	Yes	Published paper	Lancet. 1992 Sep 26;340(8822):789-90. doi: 10.1016/0140-6736(92)92329-e.
Case-control studies on the relationship between onchocerciasis and epilepsy: systematic review and meta-analysis.	23556028	Kaiser C, Pion SD, Boussinesq M.	2013	Yes	NA		Nodding syndrome in Uganda is a tauopathy	Pollanen et al, 2018	Yes	Published paper	Acta Neuropathol. 2018 Nov;136(5):691-697. doi: 10.1007/s00401-018-1909-9.
Changes in epilepsy burden after onchocerciasis elimination in a hyperendemic focus of western Uganda: a comparison of two population-based, cross-sectional studies	32598869	Gumisiriza N, Kaiser C, Asaba G, Onen H, Mubiru F, Kisembo D, Siewe Fodjo JN, Colebunders R.	2020	Yes	NA
Clinical and electro-clinical classification of epileptic seizure in west Uganda.	11204726	Kaiser C, Benninger C, Asaba G, Mugisa C, Kabagambe G, Kipp W, Rating D.	2000	Yes	NA
Clinical and epidemiologic characteristics of nodding syndrome in Mundri County, southern Sudan.	23382736	Tumwine JK, Vandemaele K, Chungong S, Richer M, Anker M, Ayana Y, Opoka ML, Klaucke DN, Quarello A, Spencer PS.	2012	Yes	NA
Clinical characteristics of onchocerciasis-associated epilepsy in villages in Maridi County, Republic of South Sudan.	30340162	Colebunders R, Abd-Elfarag G, Carter JY, Olore PC, Puok K, Menon S, Fodjo Siewe JN, Bhattacharyya S, Ojok M, Lako R, Logora MY.	2018	Yes	NA
Clinical presentation of epilepsy in six villages in an onchocerciasis endemic area in Mahenge, Tanzania	31649005	Bhwana D, Mmbando BP, Dekker MC, Mnacho M, Kakorozya A, Matuja W, Makunde WH, Weckhuysen S, Colebunders R.	2019	Yes	NA
Clinical presentations of onchocerciasis-associated epilepsy (OAE) in Cameroon.	30513438	Siewe FJN, Ngarka L, Tatah G, Mengnjo MK, Nfor LN, Chokote ES, BoullÃ© C, Nkouonlack C, Dema F, Nkoro GA, Njamnshi WY, Tabah EN, Zoung-Kanyi Bissek AC, Colebunders R, Njamnshi AK.	2019	Yes	NA
Could neurocysticercosis be the cause of "onchocerciasis-associated" epileptic seizures?	18337333	Katabarwa M, Lakwo T, Habumogisha P, Richards F, Eberhard M.	2008	Yes	NA
Demographic impact of epilepsy in Africa: results of a 10-year cohort study in a rural area of Cameroon.	12823580	Kamgno J, Pion SD, Boussinesq M.	2003	Yes	NA
Epidemiological evidence concerning the association between onchocerciasis and epilepsy.	30885705	Siewe Fodjo JN, Tepage F, Colebunders R.	2019	Yes	NA
Epidemiology of onchocerciasis-associated epilepsy in the Mbam and Sanaga river valleys of Cameroon: impact of more than 13Â years of ivermectin.	30501640	Siewe Fodjo JN, Tatah G, Tabah EN, Ngarka L, Nfor LN, Chokote SE, Mengnjo MK, Dema F, Sitouok AT, Nkoro G, Ntone FE, Bissek AZ, Chesnais CB, Boussinesq M, Colebunders R, Njamnshi AK.	2018	Yes	NA
Epilepsy and retarded growth in a hyperendemic focus of onchocerciasis in rural western Uganda.	1473507	Ovuga E, Kipp W, Mungherera M, Kasoro S.	1992	Yes	NA
Epilepsy in a focus of onchocerciasis in Burkina Faso.	8622372	Kabore JK, Cabore JW, Melaku Z, Druet-Cabanac M, Preux PM.	1996	Yes	NA
Epilepsy in onchocerciasis endemic areas: systematic review and meta-analysis of population-based surveys.	19529767	Pion SD, Kaiser C, Boutros-Toni F, Cournil A, Taylor MM, Meredith SE, Stufe A, Bertocchi I, Kipp W, Preux PM, Boussinesq M.	2009	Yes	NA
Epilepsy, retarded growth and onchocerciasis, in two areas of different endemicity of onchocerciasis in Burundi.	9463656	Newell ED, Vyungimana F, Bradley JE.	1997	Yes	NA
Exposure to multiple parasites is associated with the prevalence of active convulsive epilepsy in sub-Saharan Africa.	24875312	Kamuyu G, Bottomley C, Mageto J, Lowe B, Wilkins PP, Noh JC, Nutman TB, Ngugi AK, Odhiambo R, Wagner RG, Kakooza-Mwesige A, Owusu-Agyei S, Ae-Ngibise K, Masanja H, Osier FH, Odermatt P, Newton CR; Study of Epidemiology of Epilepsy in Demographic Sites (SEEDS) group..	2014	Yes	NA
High incidence of epilepsy related to onchocerciasis in West Uganda.	9657652	Kaiser C, Asaba G, Leichsenring M, Kabagambe G.	1998	Yes	NA
High prevalence of epilepsy in a village in the Littoral Province of Cameroon.	18976884	Prischich F, De Rinaldis M, Bruno F, Egeo G, Santori C, Zappaterreno A, Fattouch J, Di Bonaventura C, Bada J, Russo G, Pizzuti A, Cardona F, Sa'a, Vullo V, Giallonardo AT, D'Erasmo E, Pelliccia A, Vanacore N.	2008	Yes	NA
High prevalence of epilepsy in an onchocerciasis endemic health zone in the Democratic Republic of the Congo, despite 14 years of community-directed treatment with ivermectin: A mixed-method assessment.	30711145	Mukendi D, Tepage F, Akonda I, Siewe JNF, Rotsaert A, Ndibmun CN, Laudisoit A, Couvreur S, Kabutako B, Menon S, Hotterbeekx A, Colebunders R.	2019	Yes	NA
High prevalence of epilepsy in onchocerciasis endemic health areas in Democratic Republic of the Congo.	30064504	Lenaerts E, Mandro M, Mukendi D, Suykerbuyk P, Dolo H, Wonya'Rossi D, Ngave F, Ensoy-Musoro C, Laudisoit A, Hotterbeekx A, Colebunders R.	2018	Yes	NA
High prevalence of epilepsy in onchocerciasis endemic regions in the Democratic Republic of the Congo.	28708828	Levick B, Laudisoit A, Tepage F, Ensoy-Musoro C, Mandro M, Bonareri Osoro C, Suykerbuyk P, Kashama JM, Komba M, Tagoto A, Falay D, Begon M, Colebunders R.	2017	Yes	NA
High prevalence of epilepsy in two rural onchocerciasis endemic villages in the Mahenge area, Tanzania, after 20Â years of community directed treatment with ivermectin.	29921319	Mmbando BP, Suykerbuyk P, Mnacho M, Kakorozya A, Matuja W, Hendy A, Greter H, Makunde WH, Colebunders R.	2018	Yes	NA
High prevalence of onchocerciasis-associated epilepsy in villages in Maridi County, Republic of South Sudan: A community-based survey.	30468964	Colebunders R, Y Carter J, Olore PC, Puok K, Bhattacharyya S, Menon S, Abd-Elfarag G, Ojok M, Ensoy-Musoro C, Lako R, Logora MY.	2018	Yes	NA
Impact of 19Â years of mass drug administration with ivermectin on epilepsy burden in a hyperendemic onchocerciasis area in Cameroon.	30890155	Boullé C, Njamnshi AK, Dema F, Mengnjo MK, Siewe Fodjo JN, Bissek AZ, Suykerbuyk P, Lenou-Nanga CG, Nana-Djeunga HC, Kamgno J, Chesnais CB, Boussinesq M, Colebunders R.	2019	Yes	NA
Ivermectin as an adjuvant to anti-epileptic treatment in persons with onchocerciasis-associated epilepsy: A randomized proof-of-concept clinical trial.	31923177	Mandro M, Siewe Fodjo JN, Mukendi D, Dusabimana A, Menon S, Haesendonckx S, Lokonda R, Nakato S, Nyisi F, Abhafule G, Wonya'Rossi D, Jakwong JM, Suykerbuyk P, Meganck J, Hotterbeekx A, Colebunders R.	2020	Yes	NA
Low prevalence of epilepsy and onchocerciasis after more than 20â€‰years of ivermectin treatment in the Imo River Basin in Nigeria.	30670093	Siewe FJN, Ukaga CN, Nwazor EO, Nwoke MO, Nwokeji MC, Onuoha BC, Nwanjor SO, Okeke J, Osahor K, Chimechefulam L, Ogomaka AI, Amaechi AA, Ezenwa CI, Ezike MN, Ikpeama C, Nwachukwu O, Eriama-Joseph AI, Nwoke BEB, Colebunders R.	2019	Yes	NA
Meta-analysis of epilepsy prevalence in West Africa and its relationship with onchocerciasis endemicity and control.	32141502	Siewe Fodjo JN, Remme JHF, Preux PM, Colebunders R.	2020	Yes	NA
Mortality from epilepsy in an onchocerciasis-endemic area in West Uganda.	16905166	Kaiser C, Asaba G, Kasoro S, Rubaale T, Kabagambe G, Mbabazi M.	2007	Yes	NA
MRI findings in people with epilepsy and nodding syndrome in an area endemic for onchocerciasis: an observational study.	24235964	Winkler AS, Friedrich K, Velicheti S, Dharsee J, KÃ¶nig R, Nassri A, Meindl M, Kidunda A, MÃ¼ller TH, Jilek-Aall L, Matuja W, Gotwald T, Schmutzhard E.	2013	Yes	NA
Neuroinflammation and Not Tauopathy Is a Predominant Pathological Signature of Nodding Syndrome.	31553445	Hotterbeekx A, Lammens M, Idro R, Akun PR, Lukande R, Akena G, Nath A, Taylor J, Olwa F, Kumar-Singh S, Colebunders R.	2019	Yes	NA
Nodding syndrome - South Sudan, 2011.	23965548	Centers for Disease Control and Prevention (CDC)..	2013	Yes	NA
Nodding syndrome (NS) and Onchocerca Volvulus (OV) in Northern Uganda.	22278159	Lagoro DK, Arony DA.	2012	Yes	NA
Nodding syndrome and epilepsy in onchocerciasis endemic regions: comparing preliminary observations from South Sudan and the Democratic Republic of the Congo with data from Uganda.	29138647	Colebunders R, Hendy A, Mokili JL, Wamala JF, Kaducu J, Kur L, Tepage F, Mandro M, Mucinya G, Mambandu G, Komba MY, Lumaliza JL, van Oijen M, Laudisoit A.	2017	Yes	NA
Nodding syndrome in Mundri county, South Sudan: environmental, nutritional and infectious factors.	27005304	Spencer PS, Vandemaele K, Richer M, Palmer VS, Chungong S, Anker M, Ayana Y, Opoka ML, Klaucke BN, Quarello A, Tumwine JK.	2016	Yes	NA
Nodding syndrome may be an autoimmune reaction to the parasitic worm Onchocerca volvulus.	22395686	Johnson TP, Tyagi R, Lee PR, Lee MH, Johnson KR, Kowalak J, Elkahloun A, Medynets M, Hategan A, Kubofcik J, Sejvar J, Ratto J, Bunga S, Makumbi I, Aceng JR, Nutman TB, Dowell SF, Nath A.	2012	Yes	NA
Onchocerca volvulus as a risk factor for developing epilepsy in onchocerciasis endemic regions in the Democratic Republic of Congo: a case control study.	30293530	Mandro M, Suykerbuyk P, Tepage F, Rossy D, Ngave F, Hasan MN, Hotterbeekx A, Mambandu G, Kashama JM, Laudisoit A, Colebunders R.	2018	Yes	NA
Onchocerca volvulus is not detected in the cerebrospinal fluid of persons with onchocerciasis-associated epilepsy.	31786246	Hotterbeekx A, Raimon S, Abd-Elfarag G, Carter JY, Sebit W, Suliman A, Siewe Fodjo JN, De Witte P, Logora MY, Colebunders R, Kumar-Singh S.	2020	Yes	NA
Onchocerciasis and epilepsy in parts of the Imo river basin, Nigeria: a preliminary report.	9643811	Dozie IN, Onwuliri CO, Nwoke BE, Chukwuocha UM, Chikwendu CI, Okoro I, Njemanze PC.	1998	Yes	NA
Onchocerciasis and epilepsy in Uganda.	7909041	Kipp W, Kasoro S, Burnham G.	1994	Yes	NA
Nodding syndrome, western Uganda, 1994.	27745691	Kaiser C, Rubaale T, Tukesiga E, Kipp W, Asaba G.	2017	Yes	NA
Onchocerciasis and epilepsy: a matched case-control study in the Central African Republic.	30268644	Druet-Cabanac M, Preux PM, Bouteille B, Bernet-Bernady P, Dunand J, Hopkins A, Yaya G, Tabo A, Sartoris C, Macharia W, Dumas M.	2018	Yes	NA
Onchocerciasis in Imo state, Nigeria (2): the prevalence, intensity and distribution in the upper Imo river basin.	30711144	Dozie I, Onwuliri C, Nwoke B.	2019	Yes	NA
Onchocerciasis-associated epilepsy in the Democratic Republic of Congo: Clinical description and relationship with microfilarial density.	30587288	Siewe Fodjo JN, Mandro M, Mukendi D, Tepage F, Menon S, Nakato S, Nyisi F, Abhafule G, Wonya'rossi D, Anyolito A, Lokonda R, Hotterbeekx A, Colebunders R.	2019	Yes	NA
Onchocerciasis-Associated Epilepsy with Head Nodding Seizures-Nodding Syndrome: A Case Series of 15 Patients from Western Uganda, 1994.	31314757	Kaiser C, Asaba G, Rubaale T, Tukesiga E, Kipp W.	2019	Yes	NA
Persons with onchocerciasis-associated epilepsy and nodding seizures have a more severe form of epilepsy with more cognitive impairment and higher levels of Onchocerca volvulus infection	32540799	Abd-Elfarag G, Carter JY, Raimon S, Sebit W, Suliman A, Fodjo JNS, Olore PC, Biel KP, Ojok M, Logora MY, Colebunders R.	2020	Yes	NA
Prevalence and incidence of nodding syndrome and other forms of epilepsy in onchocerciasis-endemic areas in northern Uganda after the implementation of onchocerciasis control measures.	32114979	Gumisiriza N, Mubiru F, Siewe Fodjo JN, Mbonye Kayitale M, Hotterbeekx A, Idro R, Makumbi I, Lakwo T, Opar B, Kaducu J, Wamala JF, Colebunders R.	2020	Yes	NA
Prevalence and risk factors for Active Convulsive Epilepsy in Kintampo, Ghana.	26401223	Ae-Ngibise KA, Akpalu B, Ngugi A, Akpalu A, Agbokey F, Adjei P, Punguyire D, Bottomley C, Newton C, Owusu-Agyei S.	2015	Yes	NA
Prevalence of active convulsive epilepsy in sub-Saharan Africa and associated risk factors: cross-sectional and case-control studies.	23375964	Ngugi AK, Bottomley C, Kleinschmidt I, Wagner RG, Kakooza-Mwesige A, Ae-Ngibise K, Owusu-Agyei S, Masanja H, Kamuyu G, Odhiambo R, Chengo E, Sander JW, Newton CR; SEEDS group..	2013	Yes	NA
Prevalence of River Epilepsy in the Orientale Province in the Democratic Republic of the Congo.	27139245	Colebunders R, Tepage F, Rood E, Mandro M, Abatih EN, Musinya G, Mambandu G, Kabeya J, Komba M, Levick B, Mokili JL, Laudisoit A.	2016	Yes	NA
Protection or susceptibility to devastating childhood epilepsy: Nodding Syndrome associates with immunogenetic fingerprints in the HLA binding groove	32639997	Benedek G, Abed El Latif M, Miller K, Rivkin M, Ramadhan Lasu AA, Riek LP, Lako R, Edvardson S, Alon SA, Galun E, Levite M.	2020	Yes	NA
Relationship between onchocerciasis and epilepsy: a matched case-control study in the Mbam Valley, Republic of Cameroon.	12474484	Boussinesq M, Pion SD, Demanga-Ngangue, Kamgno J.	2002	Yes	NA
Review of epidemiological studies searching for a relationship between onchocerciasis and epilepsy.	15084784	Druet-Cabanac M, Boussinesq M, Dongmo L, Farnarier G, Bouteille B, Preux PM.	2004	Yes	NA
Risk factors for epilepsy in Bas-Uélé Province, Democratic Republic of the Congo: a case-control study.	27210267	Colebunders R, Mandro M, Mokili JL, Mucinya G, Mambandu G, Pfarr K, Reiter-Owona I, Hoerauf A, Tepage F, Levick B, Begon M, Laudisoit A.	2016	Yes	NA
Significant association between epilepsy and presence of onchocercal nodules: case-control study in Cameroon.	22403337	Pion SDS, Boussinesq M.	2012	Yes	NA
Single versus Multiple Dose Ivermectin Regimen in Onchocerciasis-Infected Persons with Epilepsy Treated with Phenobarbital: A Randomized Clinical Trial in the Democratic Republic of Congo.	32164367	Mandro M, Siewe Fodjo JN, Dusabimana A, Mukendi D, Haesendonckx S, Lokonda R, Nakato S, Nyisi F, Abhafule G, Wonya'rossi D, Hotterbeekx A, Abrams S, Colebunders R.	2020	Yes	NA
The head nodding syndrome-clinical classification and possible causes.	18503562	Winkler AS, Friedrich K, König R, Meindl M, Helbok R, Unterberger I, Gotwald T, Dharsee J, Velicheti S, Kidunda A, Jilek-Aall L, Matuja W, Schmutzhard E.	2008	Yes	NA
The Nakalanga syndrome in Kabarole District, Western Uganda.	8651377	Kipp W, Burnham G, Bamuhiiga J, Leichsenring M.	1996	Yes	NA
The prevalence of epilepsy follows the distribution of onchocerciasis in a west Ugandan focus.	8823957	Kaiser C, Kipp W, Asaba G, Mugisa C, Kabagambe G, Rating D, Leichsenring M.	1996	Yes	NA
The role of Onchocerca volvulus in the development of epilepsy in a rural area of Tanzania.	20388236	König R, Nassri A, Meindl M, Matuja W, Kidunda AR, Siegmund V, Bretzel G, LÃ¶scher T, Jilek-Aall L, Schmutzhard E, Winkler AS.	2010	Yes	NA
The temporal relationship between onchocerciasis and epilepsy: a population-based cohort study.	32344586	Chesnais CB, Nana-Djeunga HC, Njamnshi AK, Lenou-Nanga CG, BoullÃ© C, Bissek AZ, Kamgno J, Colebunders R, Boussinesq M.	2020	Yes	NA
Urinary N-acetyltyramine-O,β-glucuronide in Persons with Onchocerciasis-Associated Epilepsy.	32151038	Hotterbeekx A, Dusabimana A, Mandro M, Abhafule GM, Deogratias W, Siewe Fodjo JN, Abrams S, Colebunders R.	2020	Yes	NA
"Those who died are the ones that are cured". Walking the political tightrope of Nodding Syndrome in northern Uganda: Emerging challenges for research and policy	31220081	Irani J, Rujumba J, Mwaka AD, Arach J, Lanyuru D, Idro R, Gerrets R, Grietens KP, O'Neill S.	2019	No	Qualitative study
[Ivermectin as an adjunct in the treatment of refractory epilepsy].	28929472	Diazgranados-Sanchez JA, Mejia-Fernandez JL, Chan-Guevara LS, Valencia-Artunduaga MH, Costa JL.	2017	No	No data on onchocerciasis
[Onchocerciasis in Tanzania].	9592879	Maegga B.	1998	No	No data on epilepsy
[Sociocultural dimension of epilepsy (kirikirimasien) in a Bambara rural area (Mali)].	11204723	Arborio S, Dozon JP.	2000	No	Qualitative study
After 70 years of fighting an age-old scourge, onchocerciasis in Uganda, the end is in sight.	29471335	Katabarwa MN, Lakwo T, Habomugisha P, Unnasch TR, Garms R, Hudson-Davis L, Byamukama E, Khainza A, Ngorok J, Tukahebwa E, Richards FO.	2018	No	Not original research
Burden of onchocerciasis-associated epilepsy: first estimates and research priorities.	30253788	Vinkeles Melchers NVS, Mollenkopf S, Colebunders R, Edlinger M, Coffeng LE, Irani J, Zola T, Siewe JN, de Vlas SJ, Winkler AS, Stolk WA.	2018	No	Predictions from a model
Closing the Loop between Nodding Syndrome and Onchocerca Infection.	28596063	Johnson T, Nutman T, Dowell S, Nath A.	2017	No	Not original research
Community perceptions of epilepsy and its treatment in an onchocerciasis endemic region in Ituri, Democratic Republic of Congo.	30509330	Dolo H, Mandro M, Wonya'Rossi D, Ngave F, Fraeyman J, Siewe JN, Suykerbuyk P, Colebunders R.	2018	No	Qualitative study
Community-based door to door census of suspected people living with epilepsy: empowering community drug distributors to improve the provision of care to rural communities in Cameroon	32503495	Kamgno J, Tchatchueng-Mbougua JB, Nana-Djeunga HC, Esso L, ZourÃ© HG, Mackenzie CD, Boussinesq M.	2020	No	No data on onchocerciasis
Comparison of Diagnostic Tests for Onchocerca volvulus in the Democratic Republic of Congo	32498284	Hotterbeekx A, Perneel J, Mandro M, Abhafule G, Siewe Fodjo JN, Dusabimana A, Abrams S, Kumar-Singh S, Colebunders R.	2020	No	No data on epilepsy
Comprehensive management of epilepsy in onchocerciasis-endemic areas: lessons learnt from community-based surveys.	30738437	Siewe Fodjo JN, Dekker MCJ, Idro R, Mandro MN, Preux PM, Njamnshi AK, Colebunders R.	2019	No	Not original research
Do helminths cause epilepsy? The case of Onchocerca volvulus.	20042011	Kaiser C, Pion S, Boussinesq M.	2010	No	Not original research
Doxycycline for the treatment of nodding syndrome (DONS); the study protocol of a phase II randomised controlled trial.	30841858	Idro R, Anguzu R, Ogwang R, Akun P, Abbo C, Mwaka AD, Opar B, Nakamya P, Taylor M, Elliott A, Vincent A, Newton C, Marsh K.	2019	No	Not original research
Dried blood microsampling-based therapeutic drug monitoring of anti-epileptic drugs in children with nodding syndrome and epilepsy in Uganda and the Democratic Republic of the Congo.	31834012	Velghe S, Delahaye L, Ogwang R, Hotterbeekx A, Colebunders R, Mandro M, Idro R, Stove CP.	2020	No	No data on onchocerciasis
Dual-Targeted Autoimmune Sword in Fatal Epilepsy: Patient's glutamate receptor AMPA GluR3B peptide autoimmune antibodies bind, induce Reactive Oxygen Species (ROS) in, and kill both human neural cells and T cells	32561150	Levite M, Zelig D, Friedman A, Ilouz N, Eilam R, Bromberg Z, Ramadhan Lasu AA, Arbel-Alon S, Edvardson S, Tarshish M, Riek LP, Lako RL, Reubinoff B, Lebendiker M, Yaish D, Stavsky A, Galun E.	2020	No	No data on onchocerciasis
Economic Burden of Epilepsy in Rural Ituri, Democratic Republic of Congo.	31143883	Siewe Fodjo JN, Mandro M, Wonya'rossi D, InaÃ§ Y, Ngave F, Lokonda R, Anyolito A, Verelst F, Colebunders R.	2019	No	No data on onchocerciasis
Elimination of onchocerciasis in Africa by 2025: an ambitious target requires ambitious interventions.	31578157	Colebunders R, Stolk WA, Siewe Fodjo JN, Mackenzie CD, Hopkins A.	2019	No	Not original research
Epilepsy-associated neurocognitive disorders (EAND) in an onchocerciasis-endemic rural community in Cameroon: A population-based case-control study	32920377	Njamnshi AK, Chokote ES, Ngarka L, Nfor LN, Tabah EN, Atchou JGB, Angwafor SA, Nkouonlack C, Mengnjo MK, Njamnshi WY, Dema F, Tatah GY, Zoung-KanyiBissek AC, Annoni JM, Ruffieux N.	2020	No	No data on onchocerciasis
Epilepsy-related stigma and cost in two onchocerciasis-endemic areas in South Sudan: A pilot descriptive study	32810838	Jada SR, Siewe Fodjo JN, Abd-Elfarag G, Tionga M, Carter JY, Logora MY, Newton C, Colebunders R.	2020	No	No data on onchocerciasis
Evolution of epilepsy prevalence and incidence in a Tanzanian area endemic for onchocerciasis and the potential impact of community-directed treatment with ivermectin: a cross-sectional study and comparison over 28 years.	29605818	Greter H, Mmbando B, Makunde W, Mnacho M, Matuja W, Kakorozya A, Suykerbuyk P, Colebunders R.	2018	No	Not original research
Focus of Ongoing Onchocerciasis Transmission Close to Bangui, Central African Republic	32365847	Smet E, Metanmo S, Mbelesso P, Kemata B, Fodjo JNS, BoumÃ©diÃ¨ne F, Ekwoge HT, Yangatimbi E, Ajzenberg D, Badibanga O, Preux PM, Colebunders R.	2020	No	No data on epilepsy
From nodding syndrome to onchocerciasis-associated epilepsy	32303344	Hotterbeekx A, Van Hees S, Siewe Fodjo JN, Colebunders R.	2020	No	Not original research
From river blindness control to elimination: bridge over troubled water.	29587844	Colebunders R, Basanez MG, Siling K, Post RJ, Rotsaert A, Mmbando B, Suykerbuyk P, Hopkins A.	2018	No	Not original research
From river blindness to river epilepsy: Implications for onchocerciasis elimination programmes.	31318857	Colebunders R, Siewe Fodjo JN, Hopkins A, Hotterbeekx A, Lakwo TL, Kalinga A, Logora MY, BasÃ¡Ã±ez MG.	2019	No	Not original research
Head nodding syndrome and river blindness: a parasitologic perspective.	19785668	Kaiser C, Pion S, Boussinesq M.	2009	No	Not original research
Increased cost-benefit of strengthening onchocerciasis elimination efforts in areas with high onchocerciasis-associated epilepsy.	31393635	Colebunders R, Raimon S, Siewe Fodjo JN, Carter JY.	2019	No	Not original research
Is nodding syndrome an Onchocerca volvulus-induced neuroinflammatory disorder? Uganda's story of research in understanding the disease.	26987477	Idro R, Opar B, Wamala J, Abbo C, Onzivua S, Mwaka DA, Kakooza-Mwesige A, Mbonye A, Aceng JR.	2016	No	Not original research
Ivermectin Treatment in Patients With Onchocerciasis-Associated Epilepsy: Protocol of a Randomized Clinical Trial.	28855148	Colebunders R, Mandro M, Mukendi D, Dolo H, Suykerbuyk P, Van Oijen M.	2017	No	Not original research
Ivermectin Treatment Response in Onchocerca Volvulus Infected Persons with Epilepsy: A Three-Country Short Cohort Study	32751060	Dusabimana A, Bhwana D, Raimon S, Mmbando BP, Hotterbeekx A, Tepage F, Mandro M, Siewe Fodjo JN, Abrams S, Colebunders R.	2020	No	No data on epilepsy
Link to Alzheimer's seen in nodding syndrome.	30573607	Spinney L.	2018	No	Not original research
Low ivermectin use among 5- to 6-year-old children: observations from door-to-door surveys in onchocerciasis-endemic regions in Africa.	31251354	Siewe Fodjo JN, Mubiru F, Ukaga C, Logora MY, Mmbando BP, Mandro M, Njamnshi AK, Colebunders R.	2020	No	No data on epilepsy
Mass treatment of onchocerciasis with ivermectin: should people with epilepsy and/or growth-retardation syndromes be excluded?	15035720	Twum-Danso NA.	2004	No	No data on epilepsy
Neurocysticercosis in Child Bearing Women: An Overlooked Condition in Mozambique and a Potentially Missed Diagnosis in Women Presenting with Eclampsia.	31681909	Saldanha V, Saldanha G, Reys RP, Benson CA, Noormahomed EV.	2018	No	No data on onchocerciasis
Neurological manifestations in Onchocerca volvulus infection: A review.	30458251	Hotterbeekx A, Namale Ssonko V, Oyet W, Lakwo T, Idro R.	2019	No	Not original research
Neuropsychiatric perspectives on nodding syndrome in northern Uganda: a case series study and a review of the literature.	24235916	Musisi S, Akena D, Nakimuli-Mpungu E, Abbo C, Okello J.	2013	No	No data on epilepsy
Nodding Syndrome in Onchocerciasis Endemic Areas.	24235915	Colebunders R, Hendy A, van Oijen M.	2013	No	Not original research
Nodding Syndrome in the Spotlight - Placing Recent Findings in Perspective.	27289272	Spencer PS, Schmutzhard E, Winkler AS.	2016	No	Not original research
Nodding syndrome leaves baffled scientists shaking their heads.	28596064	Williams SC.	2017	No	Not original research
Nodding syndrome or disease? On the conceptualization of an illness-in-the-making.	28202777	Van Bemmel K, Derluyn I, Stroeken K.	2017	No	Qualitative study
Nodding syndrome research, lessons learned from the NSETHIO project.	23489117	Geelhand de Merxem D, Siewe Fodjo JN, Menon S, Hotterbeekx A, Colebunders R.	2014	No	Not original research
Nodding syndrome since 2012: recent progress, challenges and recommendations for future research.	31807310	Colebunders R, Post R, O'Neill S, Haesaert G, Opar B, Lakwo T, Laudisoit A, Hendy A.	2019	No	Not original research
Nodding syndrome, other forms of epilepsy, and the Nakalanga syndrome most likely directly or indirectly caused by Onchocerca volvulus.	25348848	Colebunders R, Suykerbuyk P, Jacob ST, van Oijen M.	2015	No	Not original research
Nodding syndrome.	25918208	Dowell SF, Sejvar JJ, Riek L, Vandemaele KA, Lamunu M, Kuesel AC, Schmutzhard E, Matuja W, Bunga S, Foltz J, Nutman TB, Winkler AS, Mbonye AK.	2015	No	Not original research
Nodding syndrome: Preventable and treatable.	28202778	Colebunders R, Titulaer MJ.	2017	No	Not original research
Nodding syndrome: recent insights into etiology, pathophysiology, and treatment.	30050359	Mwaka AD, Semakula JR, Abbo C, Idro R.	2018	No	Not original research
Nodding syndrome-a new hypothesis and new direction for research.	25181949	Colebunders R, Hendy A, Nanyunja M, Wamala JF, van Oijen M.	2014	No	Not original research
Onchocerciasis and epilepsy.	16524608	Kilian AH.	2006	No	Not original research
Onchocerciasis and epilepsy: a causal relationship?	7904037	Romo ML, Nash D.	1994	No	Not original research
Onchocerciasis associated epilepsy: An important neglected public health problem.	10084246	Hotterbeekx A, Menon S, Siewe JFN, Colebunders R.	1999	No	Not original research
Onchocerciasis associated epilepsy-A question of causality.	29325732	Cantey PT, Sejvar J.	2018	No	Not original research
Onchocerciasis in Mozambique: An Unknown Condition for Health Professionals.	15385215	Noormahomed EV, MascarÃ³-Lazcano C.	2004	No	No data on epilepsy
Onchocerciasis, cysticercosis, and epilepsy.	30957099	Kaiser C, Pion S, Preux PM, Kipp W, Dozie I, Boussinesq M.	2019	No	Not original research
Onchocerciasis, epilepsy and hyposexual dwarfism.	18981494	Duke BO.	2008	No	Not original research
Onchocerciasis.	9764344	Burnham G.	1998	No	No data on epilepsy
Onchocerciasis-associated epilepsy - Authors' reply.	30587287	Chesnais CB, Boussinesq M.	2019	No	Not original research
Onchocerciasis-Associated Epilepsy, an Additional Reason for Strengthening Onchocerciasis Elimination Programs.	30226148	Colebunders R, Siewe Nelson FJ, Hotterbeekx A.	2018	No	Not original research
Onchocerciasis-associated epilepsy.	29288080	Galan-Puchades MT.	2018	No	Not original research
Onchocerciasis-associated epilepsy: another piece in the puzzle from the Mahenge mountains, southern Tanzania.	31122275	Kaiser C, Mmbando BP, Siewe Fodjo JN, Suykerbuyk P, Mnacho M, Kakorozya A, Matuja W, Hendy A, Greter H, Makunde WH, Colebunders R.	2019	No	Not original research
Onchocerciasis-associated epilepsy: From recent epidemiological and clinical findings to policy implications.	29588943	Colebunders R, Njamnshi AK, van Oijen M, Mukendi D, Kashama JM, Mandro M, Gumisiriza N, Preux PM, Suykerbuyk P, Idro R.	2017	No	Not original research
Onchocerciasis-related epilepsy? Prospects at a time of uncertainty.	16307906	Marin B, Boussinesq M, Druet-Cabanac M, Kamgno J, Bouteille B, Preux PM.	2006	No	Not original research
Parasites and epilepsy in Nigeria.	5470899	Dada TO.	1970	No	Abstract unavailable
Parasitic worm may trigger mystery nodding syndrome.	28209852	Vogel G.	2017	No	Not original research
Report of the first international workshop on onchocerciasis-associated epilepsy.	29580280	Colebunders R, Mandro M, Njamnshi AK, Boussinesq M, Hotterbeekx A, Kamgno J, O'Neill S, Hopkins A, Suykerbuyk P, BasÃ¡Ã±ez MG, Post RJ, Pedrique B, Preux PM, Stolk WA, Nutman TB, Idro R.	2018	No	Not original research
Reviewing the evidence on nodding syndrome, a mysterious tropical disorder.	23137614	Korevaar DA, Visser BJ.	2013	No	Not original research
River blindness goes beyond the eye: autoimmune antibodies, cross-reactive with Onchocerca volvulus antigen, detected in brain of patients with Nodding syndrome.	29285492	Kaiser C, Pion SDS.	2017	No	Not original research
Stigma and epilepsy in onchocerciasis-endemic regions in Africa: a review and recommendations from the onchocerciasis-associated epilepsy working group.	31109376	O'Neill S, Irani J, Siewe Fodjo JN, Nono D, Abbo C, Sato Y, Mugarura A, Dolo H, Ronse M, Njamnshi AK, Colebunders R.	2019	No	Qualitative study
The effect of bi-annual community-directed treatment with ivermectin on the incidence of epilepsy in onchocerciasis endemic villages in South Sudan: a study protocol.	30424817	Abd-Elfarag G, Logora MY, Carter JY, Ojok M, Songok J, Menon S, Wit F, Lako R, Colebunders R.	2018	No	Not original research
The natural history of nodding syndrome.	30530420	Idro R, Ogwang R, Kayongo E, Gumisiriza N, Lanyero A, Kakooza-Mwesige A, Opar B.	2018	No	No data on onchocerciasis
The Pathogenesis of Nodding Syndrome.	31977293	Johnson TP, Sejvar J, Nutman TB, Nath A.	2020	No	Not original research
'These nodding people': Experiences of having a child with nodding syndrome in postconflict Northern Uganda.	30268645	Buchmann K.	2018	No	Qualitative study
Those who died are the ones that are cured". Walking the political tightrope of Nodding Syndrome in northern Uganda: Emerging challenges for research and policy.	25500358	Irani J, Rujumba J, Mwaka AD, Arach J, Lanyuru D, Idro R, Gerrets R, Grietens KP, O'Neill S.	2015	No	Qualitative study
Tropical Diseases. Mystery disease haunts region.	22499913	Vogel G.	2012	No	Not original research
Unravelling the mysterious onchocerciasis-nodding syndrome link: new developments and future challenges.	29299448	Kakooza-Mwesige A.	2017	No	Not original research
Would ivermectin for malaria control be beneficial in onchocerciasis-endemic regions?	31439040	Siewe Fodjo JN, Kugler M, Hotterbeekx A, Hendy A, Van Geertruyden JP, Colebunders R.	2019	No	Not original research
'You sit in fear': understanding perceptions of nodding syndrome in post-conflict northern Uganda.	25361725	Buchmann K.	2014	No	Qualitative study
Zoonotic and vector-borne parasites and epilepsy in low-income and middle-income countries	32427939	Singh G, Angwafor SA, Njamnshi AK, Fraimow H, Sander JW.	2020	No	Not original research
